# Supplementary material for: Allocating colorectal cancer patients to different risk categories by using a five-biomarker mRNA combination in lymph node analysis
Source: PLoS One. 2020 Feb 12;15(2):e0229007. doi: 10.1371/journal.pone.0229007 (PMC7015415; doi:10.1371/journal.pone.0229007)
Supplement: S1 Table — (XLS) [file pone.0229007.s001.xls]

## Sheet: S1 Table
S1 Table
List of Taqman Gene Expression Assays used in qRT-PCR
Gene ID	qRT-PCR Assay Identity
AZGP1	Hs00426651_m1
C6orf 223	Hs00382173_m1
C16 orf59	Hs00924522_m1
CDH3	Hs00999918_m1
CLDN2	Hs01549234_m1
FOXQ1	Hs00536425_s1
PNCK	Hs00736137_m1
SERPINB5	Hs00985285_m1
SULF1	Hs00290918_m1
Applied Biosystems qRT-PCR assay cataloge number
