# Supplementary material for: Allocating colorectal cancer patients to different risk categories by using a five-biomarker mRNA combination in lymph node analysis
Source: PLoS One. 2020 Feb 12;15(2):e0229007. doi: 10.1371/journal.pone.0229007 (PMC7015415; doi:10.1371/journal.pone.0229007)
Supplement: S2 Table — (XLS) [file pone.0229007.s002.xls]

## Sheet: S2 Table
S2 Table
Genes with significantly higher mRNA expression levels in colon cancer tissue compared to mean mRNA signal of control colon
tissue (P<0.05) as determined by genome-wide hydridization bead array*
Full name	Gene ID	Fraction of tumors with	Range of fold-change
		difference ≥ 5-fold	differencies
Secreted phosphoprotein 1	SPP1	7/7	9–184
Forkhead box Q1	FOXQ1	7/7	38–155
Kallikrein-related peptidase 6	KLK6	7/7	16–40
Oxidized low density lipoprotein receptor	OLR1	7/7	14–253
Collagen, type VIII, alpha 1	COL8A1	7/7	8–55
Gap junction protein, beta 4	GJB4	7/7	7–21
Ets variant gene 4	ETV4	7/7	9–60
Sulfatase 1	SULF1	7/7	6–36
Visinin-like 1	VSNL1	7/7	7–26
Cyclin O	CCNO	7/7	7–32
Claudin 2	CLDN2	7/7	7–106
Matrix metallopeptidase 11	MMP11	7/7	6–117
Cadherin 3, type 1, P-cadherin	CDH3	7/7	5–30
Serpin peptidase inhibitor, clade B, member 5	SERPINB5	7/7	5–12
Homeobox B8	HOXB8	6/7	13–31
TEA domain family member 4, transcript variant 3	TEAD4	6/7	6–12
Achaete-scute complex homolog 2	ASCL2	6/7	9–40
Collagen, type XI, alpha 1, transcript variant A	COL11A1	6/7	5–20
EPH receptor B3	EPHB3	6/7	6–43
Abhydrolase domain containing 7	ABHD7	6/7	9–19
Integrin, alpha 11	ITGA11	6/7	21–100
Matrix metallopeptidase 12	MMP12	6/7	6–78
Leukemia inhibitory factor	LIF	6/7	5–13
Cartilage oligomeric matrix protein	COMP	6/7	6–81
SPOC domain containing 1	SPOCD1	6/7	8–14
Periostin, osteoblast specific factor	POSTN	6/7	5–14
Chromosome 16 open reading frame 59	C16orf59	6/7	5–6
Pregnancy upregulated non-ubiquitously expressed CaM kinase	PNCK	5/7	9–25
Mesothelin, transcript variant 1	MSLN	5/7	5–13
Nucleoporin 62kDa C-terminal like	NUP62CL	5/7	7–18
Alpha-1-microglobulin/bikunin precursor	AMBP	5/7	6–23
Myomesin family, member 3	MYOM3	5/7	7–60
Cystatin SN	CST1	5/7	34–225
Alpha-2-glycoprotein 1, zinc-binding	AZGP1	5/7	5–14
Keratin 80, transcript variant 1	KRT80	5/7	7–18
Unc-5 homolog C	UNC5CL	5/7	8–20
Solute carrier family 35, member D3	SLC35D3	5/7	7–55
MLX interacting protein-like, transcript variant 2	MLXIPL	5/7	6–33
Carbonic anhydrase IX	CA9	5/7	46–420
Troponin T type 1	TNNT1	5/7	7–345
Zic family member 2	ZIC2	5/7	7–28
PTK7 protein tyrosine kinase 7, transcript variant PTK7-4	PTK7	5/7	8–29
Homeobox A9	HOXA9	5/7	5–9
Homeobox A11	HOXA11	5/7	8–20
Cadherin 3, type 1	CDH3	5/7	8–30
Sulfiredoxin 1 homolog	SRXN1	5/7	5–9
* Colon cancer tissue consisted of 4 H&E(+) lymph nodes of stage III and IV CC patients and 3 primary tumors of stage III CC patients.
Control tissue were lymph nodes of 2 UC patients, 1 lipoma patient and 1 Crohn's colitis patient and isolated normal colonic epithelial cells
of 3 CC patients.
