# Supplementary material for: Allocating colorectal cancer patients to different risk categories by using a five-biomarker mRNA combination in lymph node analysis
Source: PLoS One. 2020 Feb 12;15(2):e0229007. doi: 10.1371/journal.pone.0229007 (PMC7015415; doi:10.1371/journal.pone.0229007)
Supplement: S3 Table — (XLS) [file pone.0229007.s003.xls]

## Sheet: S3 Table
S3 Table
Expression levels of CEACAM5, KLK6, POSTN, SLC35D3, PNCK, CLDN2, SULF1, FOXQ1, SERPINB5, CDH3, AZGP1, C16orf59 and C6orf223 mRNAs in a panel of CC and immune cell lines, colon epithelial cells,
primary CC tumor tissue of 3 CC patients, normal colon tissue, and lymph nodes of 9 CC patients and 3 controls.
									mRNA species analyzed for expression level*
RNA source	CEACAM5-RQ		KLK6-RQ		POSTN-RQ		SLC35D3-RQ		PNCK-RQ		CLDN2-RQ		SULF1-RQ		FOXQ1-RQ		SERPINB5-RQ		CDH3-RQ		AZGP1-RQ		C16orf59-RQ		C6orf223-RQ
Immune cell lines
Jurkat, T-cell	0.307786		0.378929		5.03352e-06		0.00728932		13.9288		0.378929		1.07896e-05		0.00364466		776.047		0.143587		0.0507658		18.3792		207.937
CNB6+KR4, B-cells	2		0.267943		3.55924e-06		0.00515433		22.6274		2		0.466516		0.00634572		18.3792		0.0192366		0.00897421		2		128
U266, plasmacell	0.466516		0.164938		2.19097e-06		0.00317286		18.3792		0.164938		0.00480916		0.0118415		548.748		0.0192366		1.31951		11.3137		119.428
U937, monocyte	3.73213		6.06287		8.05364e-05		0.116629		73.5167		6.06287		0.143587		0.164938		34.2968		0.203063		0.00680118		34.2968		315.173
HL60, granulocyte	18.3792		0.574349		7.62939e-06		0.0110485		512		4.28709		2.01341e-05		0.233258		42.2243		0.25		0.000793215		8		337.794
K562, erytroid stem cell	1.1487		0.307786		4.08849e-06		19.6983		512		1.7411		0.00592077		0.000322145		388.023		0.03125		0.0136024		8.57419		0.353553
FSU, fibroblast	0.535887		1.86607		13.9288		0.0358968		36.7583		9.18959		274.374		103.968		1448.15		0.203063		0.00515433		6.06287		0.0947323
PBMCs, fresh	0.287175		1.1487		1.52588e-05		6.9644		19.6983		1.1487		1.52588e-05		0.307786		36.7583		0.0507658		1.75277e-05		0.143587		1.1487
PBMCs, activated	11.3137		0.25		3.32089e-06		0.176777		9.18959		1.6245		0.000850147		0.203063		207.937		2.46229		0.00128858		6.06287		39.3966
CC cell lines
LS174T	9.63598e+06		1.95671e+06		3.8147e-06		0.00552427		12.996		274.374		0.125		181.019		1.46054e+07		36.7583		19.6983		14.9285		1552.09
HT29	10085.5		4.81799e+06		1.66044e-06		2.14355		78.7932		1024		0.0044871		337.794		370728		1.51572		36.7583		8.57419		29.8571
T84	5.53442e+06		7.30271e+06		3.8147e-06		111.43		68.5935		955.426		0.00364466		168.897		5.16379e+06		0.233258		55.7152		6.06287		955.426
HCT8	172951		794672		1.66044e-06		11.3137		14.9285		1782.89		0.00897421		256		9.63598e+06		6.9644		10.5561		3.03143		588.134
CaCo2	43237.6		18820.3		2.19097e-06		17.1484		68.5935		7131.55		0.00296038		111.43		2352.53		29.8571		0.108819		6.9644		0.0824692
Normal colon
N1, tissue	6.35738e+06		0.143587		24.2515		0.659754		477.713		588.134		5.65685		8		57052.4		0.0236831		0.574349		0.659754		4.59479
C210, isolated epithelal cells	6.35738e+06		0.574349		7.62939e-06		1.07177		12.1257		13.9288		0.0167465		0.143587		561918		0.0473661		0.25		0.574349		9.84916
Primary tumor tissue
T14, T stage 1	3.91342e+06		23170.5		29.8571		68.5935		6.9644		45.2548		3.73213		11.3137		794672		2.82843		2.14355		3.24901		630.346
T18, T stage 2	8388608		524288		588.134		0.00257716		16		274.374		78.7932		27.8576		1.18633e+07		11.3137		8		1.86607		337.794
T26, T stage 3	9.63598e+06		185364		73.5167		6.9644		4		415.873		12.996		32		794672		6.06287		19.6983		1.86607		128
Lymph nodes
Lipoma	0.329877		0.0883883		7.46426		0.00170029		1.41421		3.03143		1.51572		0.233258		111.43		0.189465		0.0717936		0.659754		0.307786
Ulcerative colitis	4		0.176777		1.31951		0.00340059		2.14355		3.73213		0.870551		0.466516		6.49802		0.435275		0.267943		0.535887		1.1487
Crohn's disease	1		1		1		1		1		1		1		1		1		1		1		1		1
L1, CC TNM stage I, H&E(-)	294.067		0.812252		22.6274		0.00276214		0.757858		0.353553		3.24901		0.287175		1351.18		0.233258		0.0236831		0.615572		1.07177
L2, CC TNM stage I, H&E(-)	1.51572		0.0583146		8		0.00112178		2.82843		9.84916		2.14355		1.07177		45.2548		0.287175		0.125		1.1487		1.6245
L3, CC TNM stage II, H&E(-)	7.30271e+06		0.203063		18.3792		0.00390625		128		64		1.23114		8.57419		262144		0.133972		0.615572		1.31951		1.7411
L4, CC TNM stage II, H&E(-)	0.933033		1.23114		1.6354e-05		0.0236831		1		39.3966		32		2.63902		274.374		4.92458		0.267943		6.06287		6.06287
L5, CC TNM stage II, H&E(-)	3.24901		0.0669858		10.5561		0.00128858		0.574349		0.5		0.812252		0.5		97.0059		0.133972		0.00680118		0.329877		0.5
L6, CC TNM stage III, H&E(+)	1.3836e+06		75281.1		137.187		12.1257		51.9842		119.428		17.1484		13.9288		1.70342e+06		2.46229		1.1487		1.1487		51.9842
L7, CC TNM stage III, H&E(-)	1048576		370728		222.861		128		42.2243		103.968		32		22.6274		1.2045e+06		2.63902		5.27803		1.86607		73.5167
L8, CC TNM stage IV, H&E(+)	2.06552e+07		65536		222.861		78.7932		13.9288		39.3966		27.8576		17.1484		8388608		0.378929		315.173		3.4822		157.586
L9, CC TNM stage IV, H&E(-)	161369		1782.89		4.92458		4.28709		6.9644		39.3966		2.82843		1		150562		1.41421		3.4822		1.1487		1.41421
* Amounts of the indicated mRNA species were determined by real-time qRT-PCR and normalized to the content of 18S rRNA in the same sample by calculating the ∆ct between the mRNA and 18S rRNA. Results are expressed
as relative quantity (RQ) compared to the level of the mRNA species in the lymph node from a patient with Crohn's disease. RQ was calculated by using the 2(-∆∆ct)-method, where ∆∆ct is ∆ct for the sample minus the ∆ct of the control lymph node.
